# Supplementary material for: Adding 161Dy-Mössbauer spectroscopy to a multitechnique investigation of magnetic transitions in a {CoIII3DyIII3} Single-Molecule Toroic
Source: Nat Commun. 2026 Apr 28;17:3864. doi: 10.1038/s41467-026-71058-y (PMC13125635; doi:10.1038/s41467-026-71058-y)
Supplement: Supplementary file 3 — Source Data [file 41467_2026_71058_MOESM3_ESM.zip]

Archive with 5 entries (5 files):
- SQUIDData_Fig2.zip
- SourceDataFigure3.zip
- Co3Dy3_torque_Fig5.zip
- Co3Dy3_XXSQUIDData_Fig7.zip
- Source Data Calculations_Fig6Fig8.zip
